# Supplementary material for: Acceptability, Swallowability, Palatability, and Safety of Multiple Film-Coated Mini-Tablets in Children Aged ≥2–<7 Years: Results of an Open-Label Randomised Study
Source: Pharmaceutics. 2023 Feb 20;15(2):701. doi: 10.3390/pharmaceutics15020701 (PMC9964507; doi:10.3390/pharmaceutics15020701)
Supplement: Supplementary file 1 [file pharmaceutics-15-00701-s001.zip]

Archive with 1 entries (1 files):
- pharmaceutics-2144827-supplementary.pdf
